# Supplementary material for: Liquid–liquid phase separation couples MKRN2-mediated ubiquitination of CSDE1 with neurodevelopmental disorders
Source: Front Cell Neurosci. 2026 Feb 11;20:1757304. doi: 10.3389/fncel.2026.1757304 (PMC12932526; doi:10.3389/fncel.2026.1757304)
Supplement: Supplementary file 1 [file Data_Sheet_1.ZIP]

Archive with 22 entries (21 files):
- Supplementary_Material-Zi Wang /
- __MACOSX/._Supplementary_Material-Zi Wang 
- Supplementary_Material-Zi Wang /Table 3 (Mass spectrum analysis).xlsx
- __MACOSX/Supplementary_Material-Zi Wang /._Table 3 (Mass spectrum analysis).xlsx
- Supplementary_Material-Zi Wang /.DS_Store
- __MACOSX/Supplementary_Material-Zi Wang /._.DS_Store
- Supplementary_Material-Zi Wang /Table 2 (Primers for qPCR of RIP-seq selected genes) .xlsx
- __MACOSX/Supplementary_Material-Zi Wang /._Table 2 (Primers for qPCR of RIP-seq selected genes) .xlsx
- Supplementary_Material-Zi Wang /Table 1 (Primers for all constructs).xlsx
- __MACOSX/Supplementary_Material-Zi Wang /._Table 1 (Primers for all constructs).xlsx
- Supplementary_Material-Zi Wang /Suppl. Fig.4.jpg
- __MACOSX/Supplementary_Material-Zi Wang /._Suppl. Fig.4.jpg
- Supplementary_Material-Zi Wang /Suppl. Fig.5.jpg
- __MACOSX/Supplementary_Material-Zi Wang /._Suppl. Fig.5.jpg
- Supplementary_Material-Zi Wang /Suppl. Fig.1.jpg
- __MACOSX/Supplementary_Material-Zi Wang /._Suppl. Fig.1.jpg
- Supplementary_Material-Zi Wang /Suppl. Fig.2.jpg
- __MACOSX/Supplementary_Material-Zi Wang /._Suppl. Fig.2.jpg
- Supplementary_Material-Zi Wang /Suppl. Fig.3.jpg
- __MACOSX/Supplementary_Material-Zi Wang /._Suppl. Fig.3.jpg
- Supplementary_Material-Zi Wang /Supplementary_Material-Zi Wang.docx
- __MACOSX/Supplementary_Material-Zi Wang /._Supplementary_Material-Zi Wang.docx
