# Supplementary material for: Liquid–liquid phase separation couples MKRN2-mediated ubiquitination of CSDE1 with neurodevelopmental disorders
Source: Front Cell Neurosci. 2026 Feb 11;20:1757304. doi: 10.3389/fncel.2026.1757304 (PMC12932526; doi:10.3389/fncel.2026.1757304)
Supplement: Supplementary file 1 [file Data_Sheet_1.ZIP › Supplementary_Material-Zi Wang /Table 3 (Mass spectrum analysis).xlsx]

## Sheet: Sheet1
Table 3. Mass spectrum analysis of CSDE1 ubiquitination sites
Protein Group	Protein ID	Protein Accession	Peptide	Unique	-10lgP	Mass	Length	ppm	m/z	z	RT	Area Sample 3	Fraction	Scan	Source File	#Spec	#Spec Sample 3	Start	End	PTM	AScore
3	87	O75534|CSDE1_HUMAN	K.INFVIDNNK(+114.04)HTGAVSAR.N	Y	48.19	1969.01	17	5.2	657.348	3	36.27	3.27E+06	3	13544	huronggui103.raw	2	2	158	174	Ubiquitin	K9:Ubiquitin:26.31
3	87	O75534|CSDE1_HUMAN	R.LK(+114.04)NITLDDASAPR.L	Y	40.32	1526.81	13	5.3	764.414	2	35.76	4.32E+07	3	13335	huronggui103.raw	2	2	757	769	Ubiquitin	K2:Ubiquitin:72.33
3	87	O75534|CSDE1_HUMAN	K.VPS(+114.04)KNQNDPLPGR.I	Y	37.66	1534.79	13	3.8	512.604	3	18.76	1.80E+06	3	6245	huronggui103.raw	2	2	274	286	Ubiquitin	S3:Ubiquitin:0.00
3	87	O75534|CSDE1_HUMAN	K.S(+114.04)KVTLLEGDHVR.F	Y	37.45	1466.78	12	2	367.704	4	27.84	1.76E+05	3	10040	huronggui103.raw	1	1	306	317	Ubiquitin	S1:Ubiquitin:0.00
3	87	O75534|CSDE1_HUMAN	R.DGFGFIK(+114.04)C(+125.05)VDR.D	Y	37.38	1494.69	11	1.4	499.239	3	72.55	2.18E+05	3	28806	huronggui103.raw	1	1	358	368	Ubiquitin; N-ethylmaleimide on cysteines	K7:Ubiquitin:1000.00;C8:N-ethylmaleimide on cysteines:1000.00
3	87	O75534|CSDE1_HUMAN	K.IK(+114.04)QEILPEER.M	Y	35.93	1367.74	10	2.5	684.879	2	28.8	1.65E+07	3	10439	huronggui103.raw	2	2	90	99	Ubiquitin	K2:Ubiquitin:1000.00
3	87	O75534|CSDE1_HUMAN	R.NGK(+114.04)EVATDVR.L	Y	28.99	1201.61	10	2	601.811	2	11.12	3.67E+05	3	3095	huronggui103.raw	1	1	237	246	Ubiquitin	K3:Ubiquitin:67.69
3	87	O75534|CSDE1_HUMAN	K.LPKGT(+114.04)VSFHSHSDHR.F	Y	28.28	1817.89	15	3.5	455.482	4	13.1	1.40E+05	3	3903	huronggui103.raw	1	1	413	427	Ubiquitin	T5:Ubiquitin:0.00
3	87	O75534|CSDE1_HUMAN	R.TGK(+114.04)PIAVK.L	Y	22.97	926.555	8	2.3	309.86	3	11.72	1.07E+06	3	3338	huronggui103.raw	1	1	79	86	Ubiquitin	K3:Ubiquitin:6.59
3	87	O75534|CSDE1_HUMAN	I.NFVIDNNK(+114.04)HTGAVSAR.N	Y	18.51	1855.93	16	17.2	619.661	3	40.09	5.21E+05	3	15157	huronggui103.raw	1	1	159	174	Ubiquitin	K8:Ubiquitin:32.28

## Sheet: Sheet2
	Protein Group	3	3	3	3	3	3	3	3	3	3
	Protein ID	87	87	87	87	87	87	87	87	87	87
	Protein Accession	O75534|CSDE1_HUMAN	O75534|CSDE1_HUMAN	O75534|CSDE1_HUMAN	O75534|CSDE1_HUMAN	O75534|CSDE1_HUMAN	O75534|CSDE1_HUMAN	O75534|CSDE1_HUMAN	O75534|CSDE1_HUMAN	O75534|CSDE1_HUMAN	O75534|CSDE1_HUMAN
	Peptide	K.INFVIDNNK(+114.04)HTGAVSAR.N	R.LK(+114.04)NITLDDASAPR.L	K.VPS(+114.04)KNQNDPLPGR.I	K.S(+114.04)KVTLLEGDHVR.F	R.DGFGFIK(+114.04)C(+125.05)VDR.D	K.IK(+114.04)QEILPEER.M	R.NGK(+114.04)EVATDVR.L	K.LPKGT(+114.04)VSFHSHSDHR.F	R.TGK(+114.04)PIAVK.L	I.NFVIDNNK(+114.04)HTGAVSAR.N
	Unique	Y	Y	Y	Y	Y	Y	Y	Y	Y	Y
	-10lgP	48.19	40.32	37.66	37.45	37.38	35.93	28.99	28.28	22.97	18.51
	Mass	1969.01	1526.81	1534.79	1466.78	1494.69	1367.74	1201.61	1817.89	926.555	1855.93
	Length	17	13	13	12	11	10	10	15	8	16
	ppm	5.2	5.3	3.8	2	1.4	2.5	2	3.5	2.3	17.2
	m/z	657.348	764.414	512.604	367.704	499.239	684.879	601.811	455.482	309.86	619.661
	z	3	2	3	4	3	2	2	4	3	3
	RT	36.27	35.76	18.76	27.84	72.55	28.8	11.12	13.1	11.72	40.09
	Area Sample 3	3.27E+06	4.32E+07	1.80E+06	1.76E+05	2.18E+05	1.65E+07	3.67E+05	1.40E+05	1.07E+06	5.21E+05
	Fraction	3	3	3	3	3	3	3	3	3	3
	Scan	13544	13335	6245	10040	28806	10439	3095	3903	3338	15157
	Source File	huronggui103.raw	huronggui103.raw	huronggui103.raw	huronggui103.raw	huronggui103.raw	huronggui103.raw	huronggui103.raw	huronggui103.raw	huronggui103.raw	huronggui103.raw
	#Spec	2	2	2	1	1	2	1	1	1	1
	#Spec Sample 3	2	2	2	1	1	2	1	1	1	1
	Start	158	757	274	306	358	90	237	413	79	159
	End	174	769	286	317	368	99	246	427	86	174
	PTM	Ubiquitin	Ubiquitin	Ubiquitin	Ubiquitin	Ubiquitin; N-ethylmaleimide on cysteines	Ubiquitin	Ubiquitin	Ubiquitin	Ubiquitin	Ubiquitin
	AScore	K9:Ubiquitin:26.31	K2:Ubiquitin:72.33	S3:Ubiquitin:0.00	S1:Ubiquitin:0.00	K7:Ubiquitin:1000.00;C8:N-ethylmaleimide on cysteines:1000.00	K2:Ubiquitin:1000.00	K3:Ubiquitin:67.69	T5:Ubiquitin:0.00	K3:Ubiquitin:6.59	K8:Ubiquitin:32.28
