# Supplementary material for: Liquid–liquid phase separation couples MKRN2-mediated ubiquitination of CSDE1 with neurodevelopmental disorders
Source: Front Cell Neurosci. 2026 Feb 11;20:1757304. doi: 10.3389/fncel.2026.1757304 (PMC12932526; doi:10.3389/fncel.2026.1757304)
Supplement: Supplementary file 1 [file Data_Sheet_1.ZIP › Supplementary_Material-Zi Wang /Table 2 (Primers for qPCR of RIP-seq selected genes) .xlsx]

## Sheet: Sheet 1
Table 2. Primers of RIP-seq analysis selected mRNAs for Quantitative Real-Time PCR
Gene name		Primers
EIF3G	Forward primer	CGCTGCCCCTACAAGGATAC
	Reverse primer	GCGGCACATACTTCCCTGTC
HACE1	Forward primer	AGTTGCCCGAGGATAATGAAAC
	Reverse primer	TCCACCGATCCACAATTTGCT
HNRNPUL2	Forward primer	CGAGAGGAGGCTTACCACAG
	Reverse primer	CGTGTCCAGGTTCACAAGAGT
KANK1	Forward primer	TCGAGGAAAAAGGTTGACAAAGC
	Reverse primer	TCCACCAGGTCCATGTGACT
MARK1	Forward primer	CCCCGGTGTAGAAACTCCATT
	Reverse primer	AGAACGTGTCTTGCCAATTTGA
PAX6	Forward primer	TGGGCAGGTATTACGAGACTG
	Reverse primer	ACTCCCGCTTATACTGGGCTA
RIMS1	Forward primer	TGGAAGTCATTAGAGCACGAAGC
	Reverse primer	CCCAGACAATCACCTGAAGAACT
SCN8A	Forward primer	CCTTTCACCCCTGAGTCACTG
	Reverse primer	AGGTCGCTGTTTGGCTTGG
SDC2	Forward primer	TTGACAACAGCTCCATTGAAGAA
	Reverse primer	CAGCTCTGGACTCTCTACATCC
SLC9A6	Forward primer	GAGGAGATCGTGTCCGAGAAG
	Reverse primer	GCCAGATTGTGAGAATGGTGAG
TCF4	Forward primer	TGCAAAGCCGAATTGAAGATCG
	Reverse primer	AGAAGGTCCAATGATTCCATGC
KDM4C	Forward primer	GATGAATGGAACATAGCTCGCC
	Reverse primer	GGTGTGCCATGCAAACGTG
