# Supplementary material for: Liquid–liquid phase separation couples MKRN2-mediated ubiquitination of CSDE1 with neurodevelopmental disorders
Source: Front Cell Neurosci. 2026 Feb 11;20:1757304. doi: 10.3389/fncel.2026.1757304 (PMC12932526; doi:10.3389/fncel.2026.1757304)
Supplement: Supplementary file 1 [file Data_Sheet_1.ZIP › Supplementary_Material-Zi Wang /Table 1 (Primers for all constructs).xlsx]

## Sheet: Sheet 1
Table 1. Primers for KO Mice genotyping and constructs used in the research
Gene Name		Primers
MKRN2 KO Mice Genotyping
Homozygotes:	Forward primer	5’-AATATGCTGAACCCCACAGTCTT-3’
	Reverse primer	5’-TACCAGCTATGGATTTCTGGACAC-3’
Wildtype allele:	Forward primer	5’-AATATGCTGAACCCCACAGTCTT-3’
	Reverse primer	5’-AAACATGTCAGGAAAGAAAACCCG-3’
Mutants and Truncations
pEGFP-C1-MKRN2	Forward primer	5’-GCATGGACGAGCTGTACAAGatgagcaccaagcagatcac-3’
	Reverse primer	5’-GATCAGTTATCTAGATCCGGTttagggttctgatgattccac-3’
pEGFP-MKRN2-truncated 1	Reverse primer	5’-CTGTACAAGTCCGGACTCAGATatgagcaccaagcagatcac-3’
	Forward primer	5’-GATCAGTTATCTAGATCCGGTcacctccccgtgcaggtagac-3’
pEGFP-MKRN2-truncated 2	Forward primer	5’-CTGTACAAGTCCGGACTCAGATatgtgtgaaatctgtaggctgcaag-3’
	Reverse primer	5’-GATCAGTTATCTAGATCCGGTcatctcgtgttcgaacgtcaac-3’
pEGFP-MKRN2-truncated 3	Forward primer	5’-CTGTACAAGTCCGGACTCAGATatggaaaaggcctttgccttccag-3’
	Reverse primer	5’-GATCAGTTATCTAGATCCGGTtgatatcacacggcattctggac-3’
pEGFP-MKRN2-truncated 4	Forward primer	5’-CTGTACAAGTCCGGACTCAGATatggagtttgtaattccaagtgtg-3’
	Reverse primer	5’-GATCAGTTATCTAGATCCGGTttagggttctgatgattccac-3’
pmCherry-C1-CSDE1	Forward primer	5’-GGCATGGACGAGCTGTACAAGatgagctttgatccaaacc-3’
	Reverse primer	5’-GATCAGTTATCTAGATCCGGTttagtcaatgacaccagcttg-3’
pmCherry-C1-CSDE1-truncated 1	Forward primer	5’-CTCAGATCTCGAGCTCAAGCTTCatgagctttgatccaaacc-3’
	Reverse primer	5’-GATCAGTTATCTAGATCCGGTtgtatttgacagaacttctatattgg-3’
pmCherry-C1-CSDE1-truncated 2	Forward primer	5’-CTCAGATCTCGAGCTCAAGCTTCatgtttcagttcactaatgaagc-3’
	Reverse primer	5’-GATCAGTTATCTAGATCCGGTtcgccaaacattacaggcgctg-3’
pmCherry-C1-CSDE1-truncated 3	Forward primer	5’-CTCAGATCTCGAGCTCAAGCTTCatggtctgtgagggccccaag-3’
	Reverse primer	5’-GATCAGTTATCTAGATCCGGTttagtcaatgacaccagcttg-3’
pGEX4T-1-MKRN2	Forward primer	5’-CCAAAATCGGATCTGGTTCCGCGTGGATCCatgagcaccaagcagatcac-3’
	Reverse primer	5’-GTCAGTCAGTCACGATGCGGCCGCTCGAGgggttctgatgattccactcc-3’
pGEX4T-1-MKRN2 truncated 1	Forward primer	5’-CCAAAATCGGATCTGGTTCCGCGTGGATCCatgagcaccaagcagatcac-3’
	Reverse primer	5’-GTCAGTCAGTCACGATGCGGCCGCTCGAGcacctccccgtgcaggtagac-3’
pGEX4T-1-MKRN2 truncated 2	Forward primer	5’-CCAAAATCGGATCTGGTTCCGCGTGGATCCatgtgtgaaatctgtaggctg-3’
	Reverse primer	5’-CGTCAGTCAGTCACGATGCGGCCGCTCGAGcatctcgtgttcgaacgtc-3’
pGEX4T-1-MKRN2 truncated 3	Forward primer	5’-CAAAATCGGATCTGGTTCCGCGTGGATCCatggaaaaggcctttgccttc-3’
	Reverse primer	5’-CAGTCAGTCACGATGCGGCCGCTCGAGtgatatcacacggcattctg-3’
pGEX4T-1-MKRN2 truncated 4	Forward primer	5’-CAAAATCGGATCTGGTTCCGCGTGGATCCatggagtttgtaattccaag-3’
	Reverse primer	5’-GTCAGTCAGTCACGATGCGGCCGCTCGAGgggttctgatgattccactcc-3’
pET-28a-CSDE1	Forward primer	5’-CTCAGTGGTGGTGGTGGTGGTGctcgaggtcaatgacaccagc-3’
	Reverse primer	5’-CTGGTGGACAGCAAATGGGTCGCGGATCCatgagctttgatcc-3’
pET-28a-CSDE1 truncated 1	Forward primer	5’-CTCAGTGGTGGTGGTGGTGGTGctcgagtgtatttgacagaac-3’
	Reverse primer	5’-GACAGCAAATGGGTCGCGGATCCatgagctttgatccaaacc-3’
pET-28a-CSDE1 truncated 2	Forward primer	5’-CTCAGTGGTGGTGGTGGTGGTGCTCGAGtcgccaaacattacaggcgc-3’
	Reverse primer	5’-GGTGGACAGCAAATGGGTCGCGGATCCATGtttcagttcactaatgaag-3’
pET-28a-CSDE1 truncated 3	Forward primer	5’-CTCAGTGGTGGTGGTGGTGGTGCTCGAGgtcaatgacaccagcttgacgg-3’
	Reverse primer	5’-CTGGTGGACAGCAAATGGGTCGCGGATCCatggtctgtgagggccccaag-3’
pmCherry-Csde1-K81R	Forward primer	5’-GACGGACTGGGAGACCCATTGCTGTTAAACTGGTGAAG-3’
	Reverse primer	5’-CAATGGGTCTCCCAGTCCGTCGGTCCGATGATACTTCAAATTC-3’
pmCherry-Csde1-K91R	Forward primer	5’-GGTGAAGATAAGACAAGAAATCCTCCCTGAAGAACGAATG-3’
	Reverse primer	5’-GATTTCTTGTCTTATCTTCACCAGTTTAACAGCAATGGGTTTCCC-3’
pmCherry-Csde1-K135R	Forward primer	5’-GATAACAATAGACATACTGGTGCTGTAAGTGCTCGCAAC-3’
	Reverse primer	5’-CCAGTATGTCTATTGTTATCAATTACAAAGTTTATTTTATCTCC-3’
pmCherry-Csde1-K208R	Forward primer	5’-cagaaatggtagagaagttgcaacagatgtcagactattgcctc-3’
	Reverse primer	5’-gttgcaacttctctaccatttctgtccttgattgtgaattccacatc-3’
pmCherry-Csde1-K246R	Forward primer	5’-gtacccagtagaaaccagaatgacccattgccaggacgcatc-3’
	Reverse primer	5’-cattctggtttctactgggtacttttgggataactttggttacag-3’
pmCherry-Csde1-K333R	Forward primer	5’-gtttcatcaggtgtgtggatcgtgatgttcgtatgttcttcc-3’
	Reverse primer	5’-gatccacacacctgatgaaaccaaaaccatctctcatggcag-3’
pmCherry-Csde1-K727R	Forward primer	5’-gtcaatcgcttgaggaatatcactctggatgatgccagtgc-3’
	Reverse primer	5’-gatattcctcaagcgattgaccaaccgatcaggtcgaggag-3’
